# Supplementary material for: Mitochondrial genomes of Macropsini (Hemiptera: Cicadellidae: Eurymelinae): Structural features, codon usage patterns, and phylogenetic implications
Source: Ecol Evol. 2024 Sep 10;14(9):e70268. doi: 10.1002/ece3.70268 (PMC11387203; doi:10.1002/ece3.70268)
Supplement: Supplementary file 2 — Table S1. [file ECE3-14-e70268-s001.xlsx]

## Sheet: Sheet1
Genus	Species	Length					Accession number	References
		Full genome	PCGs	tRNAs	rRNAs	Control region
Oncopsis	Oncopsis sp.	15887	10966	1430	1942	1556	OR637849	This study
	Oncopsis serrulota	15568	10975	1429	1942	1257	OR637848	This study
	Oncopsis odontoidea	15657	10959	1421	1940	1360	OR637847	This study
	Oncopsis nigromaculata	15718	10981	1422	1948	1398	OR637854	This study
	Oncopsis konkaensis	16032	10963	1430	1944	1711	OR637855	This study
	Oncopsis fumosa	16045	10983	1430	1946	1726	OR637856	This study
	Oncopsis bimaculiformis	16016	10981	1431	1941	1697	OR637857	This study
	Oncopsis beishanensis	16012	10966	1431	1941	1694	OR637858	This study
	Oncopsis nigrofasciata						MG813492	Wang et al., 2020
	Oncopsis anchorous	15998	10960	1433	1934	1687	OR637859	This study
Pediopsoides	Pediopsoides dilata	15830	10963	1423	1944	1524	OR637862	This study
	Pediopsoides aomians	15817	10963	1431	1940	1499	OR637852	This study
Pediopsis	Pediopsis sp.	15279	10957	1420	1916	1013	OR637851	This study
Macropsis	Macropsis rubrosternalis	15457	10953	1424	1927	1176	OR637860	This study
	Macropsis longiprocessa	15485	10950	1418	1926	1221	OR637861	This study
	Macropsis flavida	15471	10955	1414	1923	1218	OR637845	This study
	Macropsis irenae	16186	10932	1443	1920	1508	NC072988	This study
	Macropsis huangbana	15942	10932	1449	1917	1679	NC072989	This study
	Macropsis matsumurana	15478	10950	1428	1924	1188	OR637846	This study
	Macropsis costalis	15388	10955	1423	1922	1138	OR637844	This study
	Macropsis hainanensis	15478	10929	1446	1918	1215	NC072990	This study
	Macropsisocellata	15863	10938	1429	1922	1608	NC072992	This study
	Macropsis perpetua	15859	10942	1434	1920	1606	NC072991	This study
	Macropsis notata						NC042723	Wang et al., 2020
Pedionis	Pedionis nigrocorporis	15448	10941	1420	1936	1175	OR637853	This study
	Pedionis acerosa	15619	10962	1420	1937	1340	OR637850	This study
	Pedionis papillata	15661	10941	1441	1949	1368	NC072993	This study
	Pedionis sagittata	16546	10938	1453	1924	2302	NC072994	This study
References
Wang, J. J., Wu, Y. F., Yang, M. F., & Dai, R. H. (2020). The Phylogenetic Implications of the Mitochondrial Genomes of Macropsis notata and Oncopsis nigrofasciata. Frontiers in Genetics, 11, 443.
