# Supplementary material for: Mitochondrial genomes of Macropsini (Hemiptera: Cicadellidae: Eurymelinae): Structural features, codon usage patterns, and phylogenetic implications
Source: Ecol Evol. 2024 Sep 10;14(9):e70268. doi: 10.1002/ece3.70268 (PMC11387203; doi:10.1002/ece3.70268)
Supplement: Supplementary file 3 — Table S2. [file ECE3-14-e70268-s003.xlsx]

## Sheet: Sheet1
TABLE S2 Substitution saturation tests for each dataset.
Dataset	Observed Iss	Iss. cSyma	Psymb	Iss. cAsymc	Pasymd
AA	0.1565	0.8013	0	0.5682	0
PCG12-RNA	0.1748	0.8211	0	0.5879	0
PCG-RNA	0.2666	0.8291	0	0.5898	0
